# Supplementary material for: Carthamus tinctorius L. (Safflower) Flower Extract Attenuates Hepatic Injury and Steatosis in a Rat Model of Type 2 Diabetes Mellitus via Nrf2-Dependent Hypoglycemic, Antioxidant, and Hypolipidemic Effects
Source: Antioxidants (Basel). 2024 Sep 10;13(9):1098. doi: 10.3390/antiox13091098 (PMC11428842; doi:10.3390/antiox13091098)
Supplement: Supplementary file 1 [file antioxidants-13-01098-s001.zip]

Archive with 1 entries (1 files):
- antioxidants-3108527-supplementary.pdf
